# Supplementary material for: Characterization and Quantification of Arsenic Species in Foodstuffs of Plant Origin by HPLC/ICP-MS
Source: Life (Basel). 2023 Feb 12;13(2):511. doi: 10.3390/life13020511 (PMC9965120; doi:10.3390/life13020511)
Supplement: Supplementary file 1 [file life-13-00511-s001.zip]

Archive with 1 entries (1 files):
- life-2169207-supplementary.xlsx
