# Supplementary material for: Characterization and Quantification of Arsenic Species in Foodstuffs of Plant Origin by HPLC/ICP-MS
Source: Life (Basel). 2023 Feb 12;13(2):511. doi: 10.3390/life13020511 (PMC9965120; doi:10.3390/life13020511)
Supplement: Supplementary file 1 [file life-13-00511-s001.zip › life-2169207-supplementary.xlsx]

## Sheet: S1_D'Amore_Life
Sample	Category	Matrix	Details	Origin	Amount µg/kg
					AB	DMA	MMA	iAs
1	cereal	cereal, mix	Whole parboiled rice (30%), rye (30%), pearl spelt (20%), buckwheat (10%)	Italy	< LoQ	3.34004	1.43766	32.815
2	cereal	cereal	Quinoa	Non EU	< LoQ	11.9809	< LoQ	217.823
3	cereal	cereal	Millet	Italy	< LoQ	7.37118	1.04839	163.867
4	cereal	cereal	Whole grain cornmeal, corn bran	EU	< LoQ	< LoQ	< LoQ	1.34803
5	cereal	cereal	Corn grains	EU	< LoQ	< LoQ	< LoQ	1.72257
6	cereal	pasta	Pasta gluten free (cornmeal 70%, rice flour 25,5%, emulsifier E471)	Italy	< LoQ	5.8162	< LoQ	103.515
				Mean	0.321	4.83171	0.571008	86.8483
				SD	0	4.53658	0.534899	90.3772
7	infant food	cereal-based food for infants and young children	Rice pasta (rice flour (98%), calcium lactate, mono-diglycerides of fatty acids, niacin, thiamine, vitamin B6)	Italy	< LoQ	16.354	0.334941	66.649
8	infant food	cereal-based food for infants and young children	Rice cream (rice flour (94%), inulin, calcium phosphate, calcium carbonate, vitamin C, niacin, pantothenic acid, riboflavin, thiamine, vitamin B6)	Italy	< LoQ	25.5156	0.365506	125.97
9	infant food	cereal-based food for infants and young children	Organic soft wheat pasta (soft wheat, vitamin B1)	Italy	< LoQ	< LoQ	< LoQ	5.89227
10	infant food	cereal-based food for infants and young children	Organic semolina (whole wheat, vitamin B1)	EU	< LoQ	< LoQ	< LoQ	15.8748
11	infant food	cereal-based food for infants and young children	Organic corn and tapioca cream (74% corn flour, 17% wholemeal rice flour, 9% tapioca, vitamin B1)	Austria/ Germany	< LoQ	0.558186	< LoQ	8.79739
12	infant food	cereal-based food for infants and young children	Multicereal cream (wholegrain rice flour 70%, corn flour 20%, wholemeal millet flour 10%, vitamin B1)	Germany / Italy / Hungary	< LoQ	5.75423	< LoQ	52.0135
13	infant food	cereal-based food for infants and young children	Organic cream millet (wholemeal millet flour 39%, rice flour, corn flour, vitamin B1)	EU/non EU	< LoQ	5.03898	< LoQ	34.7923
14	infant food	cereal-based food for infants and young children	Baby spelt biscuits (spelt flour 63%, glucose syrup from rice, butter, banana powder, raising agent: sodium hydrogen carbonate, vitamin B1)	Germany	< LoQ	0.347693	< LoQ	20.0337
15	infant food	cereal-based food for infants and young children	Organic quinoa and fruit cream (79.2% rice flour, 8.8% quinoa flour, 8.7% banana, 1.5% orange, 1% pear, natural orange flavouring, vitamin B1)	France	< LoQ	8.71742	< LoQ	8.68362
16	infant food	cereal-based food for infants and young children	Organic oat cream (organic oat, vitamin B1)	Germany	< LoQ	3.43834	< LoQ	72.6577
17	infant food	cereal-based food for infants and young children	Organic spelt cream (100% spelt flour, vitamin B1)	EU	< LoQ	< LoQ	< LoQ	16.937
18	infant food	cereal-based food for infants and young children	Multigrains and fruits (wholegrain wheat flakes 82%, oat flakes 8%, banana powder 5.5%, raspberry flakes 2.5%, apple pieces 2%, vitamin B1)	EU/non EU	< LoQ	< LoQ	< LoQ	18.3495
				Mean	0.321	5.55737	0.254204	37.2208
				SD	5.79795e-17	7.94795	0.0453216	36.1124
19	legume	legume, mix	Legumes 88% (hulled chickpeas, red adzuki, split peas, white beans) and oats (12%)	Italy	< LoQ	3.19077	< LoQ	8.03738
20	legume	legume, flour	Chickpea flour (organic)	Italy	< LoQ	33.3132	0.87	462.619
				Mean	0.321	18.252	0.5525	235.328
				SD	0	21.2998	0.449013	321.438
21	rice	rice, white	Arborio rice	Italy	< LoQ	34.6953	0.776898	115.628
22	rice	rice, brown	Roma brown rice	Italy	< LoQ	5.99216	< LoQ	110.808
23	rice	rice, flour	Rice flour (organic)	Italy	< LoQ	34.6571	0.33945	109.313
24	rice	rice, mix	Black rice (35%), parboiled rice (65%)	Non EU	< LoQ	16.4393	0.300175	123.908
25	rice	rice, brown	Wholegrain red rice	Non EU	< LoQ	17.9456	0.73	222.901
26	rice	rice, mix	Long grain brown basmati rice - "indica" variety (50%), arborio rice (33%), wholegrain red rice (15%), zizania palustris (2%)	Non EU	< LoQ	22.4682	0.251029	71.9457
27	rice	rice, snack	Rice crackers, organic (rice 97,8%, sea salt)	Italy	< LoQ	22.94	0.732367	80.6728
28	rice	rice, snack	Wholegrain rice crackers w/o salt	Italy	< LoQ	8.5674	0.389402	100.923
29	rice	rice, biscuits	Rice and chocolate biscuits (30% rice flour, sugar, vegetable margarine (palm oil, water), eggs, 15% dark chocolate (sugar, cocoa paste, cocoa butter, emulsifier: soy lecithin, flavourings), corn starch, cocoa powder, puffed rice 2%, oat flakes 2%, hazelnut cream, raising agents: disodium diphosphate, sodium hydrogen carbonate, vanillin, salt)	Italy	< LoQ	3.5651	< LoQ	12.6457
				Mean	0.321	18.5856	0.443258	105.416
				SD	0	11.4097	0.233175	55.5116
30	seaweed	seaweeds	Chlorella thallus powder	Non EU	< LoQ	1117.58	152.801	4.92005
31	seaweed	seaweeds	Alga Arame dried leaves (Eisenia Bicyclis)	Atlantic Ocean	39.8406	69.8487	< LoQ	2718.16
32	seaweed	seaweeds, mix	Alga arame, alga hijiki, alga kombu, alga nori, alga wakame	Non EU	< LoQ	209.344	< LoQ	52.0888
33	seaweed	seaweeds	Fucus thallus for herbal tea	France	99.3952	658.851	< LoQ	1869.65
34	seaweed	seaweeds	Alga Dulse dried leaves (Palmaria Palmata)	Atlantic Ocean	< LoQ	139.721	< LoQ	98.4175
35	seaweed	seaweeds	Spirulina powder	Italy	< LoQ	0.405279	0.268664	2.14105
36	seaweed	seaweeds, supplement	Alga tablets (Chondrus Crispus, microcrystalline cellulose, vegetable magnesium stearate)	France	< LoQ	20.9546	1.01868	27.0603
				Mean	20.1201	316.672	22.147	681.777
				SD	37.933	418.283	57.6139	1128.67
37	supplement	rice, supplement	Red yeast rice extract powder	Non EU	< LoQ	4.51728	10.5207	55.1315
38	vegetable	vegetables, powder	Beetroot powder	N/A	< LoQ	0.603448	< LoQ	1.91277
39	vegetable	vegetables, powder	Black cabbage powder (organic)	Italy	< LoQ	2.58105	< LoQ	2.26445
40	vegetable	vegetables, powder	Maca root powder	Non EU	< LoQ	0.97939	< LoQ	1.70004
41	vegetable	vegetables, powder	Baobab fruit pulp powder	Non EU	< LoQ	12.8723	0.349498	2.09797
42	vegetable	vegetables, powder	Moringa leaves powder	Non EU	< LoQ	27.3079	< LoQ	60.356
				Mean	0.321	6.86881	0.2579	7.66628
				SD	0	7.70293	0.0512049	12.6858
